# Supplementary material for: High Glucose Promotes the Ferroptosis and Dysfunction of Endothelial Cells by Downregulating SLC3A2 and Promoting the Development of Nephropathy
Source: Int J Endocrinol. 2025 Jul 16;2025:1186113. doi: 10.1155/ije/1186113 (PMC12286665; doi:10.1155/ije/1186113)
Supplement: Supporting Information 1 — Supporting Table 1: The list of primer sequence. [file 1186113.f1.xlsx]

## Sheet: Sheet1
Supplementary Table 1. The list of primer sequence
Gene Name	Forward	Reverse	Application
SLC3A2 (homo)	TGAATGAGTTAGAGCCCGAGA	GTCTTCCGCCACCTTGATCTT	qPCR
BCL2 (homo)	GGTGGGGTCATGTGTGTGG	CGGTTCAGGTACTCAGTCATCC	qPCR
GPX4 (homo)	GAGGCAAGACCGAAGTAAACTAC	CCGAACTGGTTACACGGGAA	qPCR
MMP9 (homo)	TGTACCGCTATGGTTACACTCG	GGCAGGGACAGTTGCTTCT	qPCR
ACSL4 (homo)	CATCCCTGGAGCAGATACTCT	TCACTTAGGATTTCCCTGGTCC	qPCR
PTH (homo)	GAGTAGAATGGCTGCGTAAGAAG	TTCATGGCTCTCAACCAAGAC	qPCR
COL1A1 (homo)	GAGGGCCAAGACGAAGACATC	CAGATCACGTCATCGCACAAC	qPCR
RELA (homo)	ATGTGGAGATCATTGAGCAGC	CCTGGTCCTGTGTAGCCATT	qPCR
STAT1 (homo)	CGGCTGAATTTCGGCACCT	CAGTAACGATGAGAGGACCCT	qPCR
