# Supplementary material for: High Glucose Promotes the Ferroptosis and Dysfunction of Endothelial Cells by Downregulating SLC3A2 and Promoting the Development of Nephropathy
Source: Int J Endocrinol. 2025 Jul 16;2025:1186113. doi: 10.1155/ije/1186113 (PMC12286665; doi:10.1155/ije/1186113)
Supplement: Supporting Information 2 — Supporting Table 2: The list of antibodies and dilution ratio. [file 1186113.f2.xlsx]

## Sheet: Sheet1
Supplementary Table 2. The list of antibodies
Antibody	Catalogue	Dilution Ratio	Application
SLC3A2	Cat#13180, CST	1:1000	WB
		1:500	IF
GAPDH	Cat#60004-1-Ig, Proteintech	1:1000	WB
TGF-β	Cat#3711, CST	1:1000	WB
Bax	Cat#2772, CST	1:1000	WB
ACSL4	Cat#9189, CST	1:1000	WB
LC3-1	Cat#3868, CST	1:1000	WB
RELA	Cat#8242, CST	1:1000	WB
STAT1	Cat#14994 CST	1:1000	WB
Vinculin	Cat#73614, Santa Cruz	1:1000	WB
CD31	Cat#ab76533, Abcam	1:500	IF
CD31	Cat#ab222783, Abcam	1:100	IF
